# Supplementary material for: Assembly of mTORC3 Involves Binding of ETV7 to Two Separate Sequences in the mTOR Kinase Domain
Source: Int J Mol Sci. 2024 Sep 18;25(18):10042. doi: 10.3390/ijms251810042 (PMC11432197; doi:10.3390/ijms251810042)
Supplement: Supplementary file 1 [file ijms-25-10042-s001.zip]

Archive with 1 entries (1 files):
- ijms-3146508-supplementary.pdf
